# Supplementary material for: Bioactivity Profiles on 15 Different Effect Mechanisms for 15 Golden Root Products via High-Performance Thin-Layer Chromatography, Planar Assays, and High-Resolution Mass Spectrometry
Source: Molecules. 2023 Feb 5;28(4):1535. doi: 10.3390/molecules28041535 (PMC9959789; doi:10.3390/molecules28041535)
Supplement: Supplementary file 1 [file molecules-28-01535-s001.zip]

Archive with 1 entries (1 files):
- molecules-2108198-supplementary.pdf
